# Supplementary material for: Enhanced Bioactive Coffee Cherry: Infusion of Submerged-Fermented Green Coffee Beans via Vacuum Impregnation
Source: Foods. 2025 Mar 27;14(7):1165. doi: 10.3390/foods14071165 (PMC11989068; doi:10.3390/foods14071165)
Supplement: Supplementary file 1 [file foods-14-01165-s001.zip]

Archive with 1 entries (1 files):
- foods-3527286-supplementary.pdf
